# Supplementary material for: Development of VUMAT and VUHARD Subroutines for Simulating the Dynamic Mechanical Properties of Additively Manufactured Parts
Source: Materials (Basel). 2022 Jan 5;15(1):372. doi: 10.3390/ma15010372 (PMC8746190; doi:10.3390/ma15010372)
Supplement: Supplementary file 1 [file materials-15-00372-s001.zip]

Archive with 1 entries (1 files):
- materials-1497887-supplementary.pdf
